# Supplementary material for: Bifenthrin Residues in Table Grapevine: Method Optimization, Dissipation and Removal of Residues in Grapes and Grape Leaves
Source: Plants (Basel). 2024 Jun 19;13(12):1695. doi: 10.3390/plants13121695 (PMC11207924; doi:10.3390/plants13121695)
Supplement: Supplementary file 1 [file plants-13-01695-s001.zip]

Archive with 1 entries (1 files):
- plants-3000699-supplementary.pdf
